# Supplementary material for: MicroRNA isolation and quantification in cerebrospinal fluid: A comparative methodical study
Source: PLoS One. 2018 Dec 7;13(12):e0208580. doi: 10.1371/journal.pone.0208580 (PMC6285981; doi:10.1371/journal.pone.0208580)
Supplement: S1 Table — (XLSX) [file pone.0208580.s001.xlsx]

## Sheet: Sheet1
Table S1. MicroRNAs detected with at least two of the tested high-throughput technologies.
Sample A					Sample B
	TLDA (card A+B)	miRCURY Exiqon (Panel I)	small RNAseq			TLDA (card A+B)	miRCURY Exiqon (Panel I)	small RNAseq
	Ct	Cp	raw reads			Ct	Cp	raw reads
hsa-let-7a-5p	32.822	34.18	13121		hsa-let-7a-5p	34.974	32.86	3558
hsa-let-7b-5p	20.883	30.31	199476		hsa-let-7b-5p	23.815	31.36	56836
hsa-let-7c-5p	23.717	35.02	69415		hsa-let-7c-5p	27.46	34.17	7743
hsa-let-7d-3p	33.214	35.06	158		hsa-let-7d-3p		34.94	59
hsa-let-7d-5p	28.939	40	418		hsa-let-7d-5p	29.706	37.15	263
hsa-let-7e-3p	34.981		31		hsa-let-7e-5p	27.686	36.27	754
hsa-let-7e-5p	26.427	37.73	1755		hsa-let-7g-5p	29.558	34.73	246
hsa-let-7f-2-3p	34.811		9		hsa-miR-1-3p	29.692	35.51	295
hsa-let-7g-5p	29.398	40	495		hsa-miR-100-5p	26.238	34.04	398
hsa-miR-1-3p	28.481	40	597		hsa-miR-101-3p	31.742	34.95	72
hsa-miR-100-5p	22.947	34.82	3318		hsa-miR-103a-3p	32.986	40.53	259
hsa-miR-101-3p	29.696		2258		hsa-miR-106b-5p	29.048	35.81	8
hsa-miR-103a-3p	32.943		366		hsa-miR-10a-5p	28.992	39.15	469
hsa-miR-106b-5p	28.094		16		hsa-miR-1180-3p	31.278		28
hsa-miR-10a-3p	31.503		35		hsa-miR-122-5p	32.774		21
hsa-miR-10a-5p	25.709	40	42764		hsa-miR-125a-3p	34.699		1
hsa-miR-10b-5p	30.62	34.26	53842		hsa-miR-125a-5p	31.986	36.03	34
hsa-miR-1180-3p	31.316		135		hsa-miR-125b-5p	26.649	30.58	29
hsa-miR-122-5p	33.755		68		hsa-miR-126-3p	24.886	31.31	25
hsa-miR-125a-3p	32.723		5		hsa-miR-126-5p	26.995	31.57	131
hsa-miR-125a-5p	28.922		369		hsa-miR-127-3p	29.306	38.67	1
hsa-miR-125b-1-3p	31.794		116		hsa-miR-128-3p	32.902	36.24	46
hsa-miR-125b-2-3p	30.819		418		hsa-miR-1298-5p	32.968		23
hsa-miR-125b-5p	23.151		65		hsa-miR-130a-3p	33.039	38.32	129
hsa-miR-126-5p	28.993	33.52	26		hsa-miR-133a-3p	26.184		135
hsa-miR-127-3p	27.45		47		hsa-miR-133b	29.853	36.52	2
hsa-miR-1270	32.598		9		hsa-miR-136-3p	32.71		6
hsa-miR-128-3p	29.565	35.06	123		hsa-miR-140-3p	31.333	34.63	118
hsa-miR-1290	28.72		2		hsa-miR-142-5p	33.609		18
hsa-miR-1298-5p	32.289		358		hsa-miR-143-3p	27.137	34.38	3566
hsa-miR-130a-3p	28.509	39.35	432		hsa-miR-144-3p	31.81	37.51	183
hsa-miR-130b-3p	31.254		1		hsa-miR-144-5p	31.474		9
hsa-miR-132-3p	24.286	36.83	41		hsa-miR-145-5p	27.571	32.25	1
hsa-miR-133a-3p	25.261		174		hsa-miR-146a-5p	24.501	36.24	271
hsa-miR-133b-	29.329		1		hsa-miR-146b-5p	27.381	37.81	377
hsa-miR-134-5p	32.459	36.74	10		hsa-miR-148a-3p	29.056	37.16	377
hsa-miR-140-3p	29.686		356		hsa-miR-148b-3p	32.038	36.3	1
hsa-miR-140-5p	24.312		16		hsa-miR-150-5p	24.45	34.15	27
hsa-miR-142-5p	34.86		192		hsa-miR-151a-3p	27.347	35.6	112
hsa-miR-143-3p	24.417		24690		hsa-miR-151a-5p	29.629	37.97	32
hsa-miR-145-3p	27.599		47		hsa-miR-152-3p	27.25	32.85	129
hsa-miR-145-5p	23.691	38.24	18		hsa-miR-155-5p	30.243	45	118
hsa-miR-146a-5p	22.431		1173		hsa-miR-15a-5p		34.19	15
hsa-miR-146b-5p	25.23		2412		hsa-miR-16-5p	22.891	33.83	658
hsa-miR-148a-3p	27.216		1589		hsa-miR-17-5p	24.17	38.21	8
hsa-miR-148b-3p	31.248		32		hsa-miR-181a-5p	32.889	35.49	1378
hsa-miR-150-5p	24.726	37.44	13		hsa-miR-185-5p	31.302	28.97	53
hsa-miR-151a-3p	25.831		6042		hsa-miR-186-5p	25.045	35.03	117
hsa-miR-151a-5p	28.42		119		hsa-miR-190b	33.031		6
hsa-miR-152-3p	24.529	36.46	953		hsa-miR-191-5p	25.84	37.24	15
hsa-miR-155-5p	30.151	38.04	149		hsa-miR-192-5p	30.504	36.44	124
hsa-miR-15b-5p	29.433		6		hsa-miR-193a-5p	27.503		5
hsa-miR-16-1-3p	33.409	34.99			hsa-miR-193b-3p	25.976	36.73	8
hsa-miR-16-5p	23.222	37.96	920		hsa-miR-193b-5p	31.944		32
hsa-miR-181a-3p	33.519		41		hsa-miR-195-5p	27.248	32.63	13
hsa-miR-181a-5p	30.388		7195		hsa-miR-196a-5p		34.69	24
hsa-miR-184	32.028		18		hsa-miR-199a-3p	27.519	34.88	0
hsa-miR-185-5p	31.487		34		hsa-miR-19b-3p	23.749	34.59	1
hsa-miR-186-5p	22.664	40	906		hsa-miR-200c-3p	33.226	36.73	2
hsa-miR-191-5p	24.036	35.71	724		hsa-miR-203a-3p	29.553		94
hsa-miR-192-5p	28.304		546		hsa-miR-204-5p	21.447	28.8	424
hsa-miR-193a-5p	24.706	40	20		hsa-miR-206	27.443	33.8	434
hsa-miR-193b-3p	23.231		38		hsa-miR-20a-5p	23.737		7
hsa-miR-193b-5p	29.467		28		hsa-miR-21-5p	26.394	29.93	2385
hsa-miR-195-5p	25.777	35.82	99		hsa-miR-210-3p	33.322		27
hsa-miR-196a-5p		32.79	1028		hsa-miR-214-5p	30.643		1
hsa-miR-196b-5p	28.554		91		hsa-miR-218-5p	28.167		12
hsa-miR-197-3p	26.427	34.93	15		hsa-miR-221-3p	29.138	34.94	97
hsa-miR-19b-3p	22.772		31		hsa-miR-222-3p	24.164	36.61	65
hsa-miR-203a-3p	31.483		40		hsa-miR-223-3p	22.351	30.56	8
hsa-miR-204-5p	20.693	31.92	6279		hsa-miR-23a-3p	35.819	30.11	48
hsa-miR-206	26.563	33.52	655		hsa-miR-23b-3p	32.591	31.12	48
hsa-miR-20a-5p	23.163		19		hsa-miR-24-3p	23.945	39.42	95
hsa-miR-21-5p	24.493	33.92	6561		hsa-miR-25-3p	27.637	34.79	1483
hsa-miR-210-3p	29.16		72		hsa-miR-26a-5p	27.531	32.66	1675
hsa-miR-212-3p	29.457		18		hsa-miR-26b-5p	27.861	36.16	17
hsa-miR-218-5p	26.826		44		hsa-miR-27b-3p	29.352	31.66	295
hsa-miR-22-3p	34.688		1167		hsa-miR-28-3p	27.493		368
hsa-miR-221-3p	25.618		2610		hsa-miR-28-5p	30.822		14
hsa-miR-222-3p	22.691	40	73		hsa-miR-29a-3p	26.318	33.86	51
hsa-miR-223-3p	21.568	33.88	36		hsa-miR-29c-3p	29.985	33.98	0
hsa-miR-223-5p	30.904		6		hsa-miR-30a-3p	25.333		446
hsa-miR-224-5p	25.137		78		hsa-miR-30a-5p	25.358	35.81	4771
hsa-miR-23a-3p	32.822	32.09	154		hsa-miR-30c-5p	26.297	36.54	18
hsa-miR-23b-3p	29.657	32.36	251		hsa-miR-30d-5p	29.149	37.23	963
hsa-miR-24-3p	21.502	36.68	515		hsa-miR-30e-3p	25.291	36.08	172
hsa-miR-25-3p	27.72	36.09	2110		hsa-miR-31-5p	33.444	40.94	2
hsa-miR-26a-5p	25.57	34.82	8202		hsa-miR-320a	24.275	33	395
hsa-miR-26b-5p	25.97	40	3057		hsa-miR-320b	32.029		3614
hsa-miR-27a-3p	26.432		18		hsa-miR-323a-3p	31.575		15
hsa-miR-27b-3p	26.275		1471		hsa-miR-328-3p	28.241	37.71	34
hsa-miR-27b-5p	33.037		34		hsa-miR-340-5p	29.96	45	21
hsa-miR-28-3p	25.056		1541		hsa-miR-342-3p	25.92	33.65	21
hsa-miR-28-5p	28.365		41		hsa-miR-345-5p	28.402		38
hsa-miR-29a-3p	23.653		395		hsa-miR-34b-3p	27.325	35.83	17
hsa-miR-29c-3p	27.933	40	60		hsa-miR-34c-5p	30.531		93
hsa-miR-301a-3p	32.002		13		hsa-miR-361-5p	30.393	34.12	19
hsa-miR-30a-3p	23.11		2530		hsa-miR-363-3p	33.548	38.33	78
hsa-miR-30a-5p	24.006		37295		hsa-miR-409-3p	32.236	38.62	18
hsa-miR-30c-5p	24.673		63		hsa-miR-423-5p	31.147		1323
hsa-miR-30d-5p	27.805		3803		hsa-miR-425-5p	32.079		89
hsa-miR-30e-3p	23.342	36.08	770		hsa-miR-432-5p	32.382		178
hsa-miR-31-5p	31.491		1		hsa-miR-433-3p	30.357	38.6	9
hsa-miR-320a	22.646	35.4	6513		hsa-miR-451a	23.947	29.1	572
hsa-miR-320b	30.161		655		hsa-miR-483-5p	27.145		168
hsa-miR-323a-3p	31.733		36		hsa-miR-484	25.177	42.77	34
hsa-miR-324-5p	29.119		57		hsa-miR-486-5p	27.417	32.96	4758
hsa-miR-328-3p	25.439		134		hsa-miR-489-3p	30.939		13
hsa-miR-335-3p	29.532		46		hsa-miR-497-5p	29.487		14
hsa-miR-335-5p	26.438	40	32		hsa-miR-574-3p	26.019	35.85	51
hsa-miR-339-3p	28.828		7		hsa-miR-592	31.284		27
hsa-miR-340-5p	29.266		132		hsa-miR-598-3p	31.564	36.9	19
hsa-miR-345-5p	26.5		61		hsa-miR-638	29.116		16
hsa-miR-34a-5p	26.026		194		hsa-miR-660-5p	28.403		57
hsa-miR-34c-5p	29.115		287		hsa-miR-744-5p	31.981	45	47
hsa-miR-361-5p	28.315	36.09	190		hsa-miR-769-5p	32.011		19
hsa-miR-363-3p	31.58		33		hsa-miR-9-3p	25.786	37.11	6
hsa-miR-374b-5p	27.789	37.09	1		hsa-miR-9-5p	31.091	37.07	331
hsa-miR-375	31.235		21		hsa-miR-92a-3p	24.908	32.05	1217
hsa-miR-378a-5p	31.355		31		hsa-miR-93-5p	27.238	36.95	216
hsa-miR-379-5p	33.246	40	67		hsa-miR-99a-5p	27.074	34.55	284
hsa-miR-382-5p	31.028		7		hsa-miR-99b-3p	33.043		13
hsa-miR-409-3p	28.548	40	70		hsa-miR-99b-5p	31.63	34.47	587
hsa-miR-410-3p	32.846		1
hsa-miR-411-5p	30.654		43
hsa-miR-423-5p	29.006		4263
hsa-miR-424-3p	31.325		27
hsa-miR-425-3p	32.395	40	19
hsa-miR-425-5p	31.502		41
hsa-miR-451a	24.545		222
hsa-miR-452-5p	27.936		67
hsa-miR-483-3p	26.998		16
hsa-miR-483-5p	23.161		2226
hsa-miR-484	23.999		5
hsa-miR-486-5p	29.948	35.47	14744
hsa-miR-489-3p	29.634		30
hsa-miR-497-5p	29.67	40	72
hsa-miR-504-5p	34.992		39
hsa-miR-532-5p	26.045		74
hsa-miR-549a	32.322		54
hsa-miR-574-3p	23.077	35.12	127
hsa-miR-576-3p	34.047		24
hsa-miR-584-5p	33.289		68
hsa-miR-592	30.365		49
hsa-miR-598-3p	28.461	40	32
hsa-miR-625-3p	29.846		10
hsa-miR-629-5p	33.517		29
hsa-miR-652-3p	27.641	40	3
hsa-miR-654-3p	33.793		16
hsa-miR-660-5p	26.138		179
hsa-miR-671-3p	32.337		21
hsa-miR-708-5p	28.465		19
hsa-miR-744-5p	30.508		150
hsa-miR-769-5p	30.138		154
hsa-miR-770-5p	34.391		12
hsa-miR-9-3p	27.267	37.89	9
hsa-miR-9-5p	31.06		333
hsa-miR-92a-3p	24.16		1419
hsa-miR-93-5p	26.694		140
hsa-miR-95-3p	27.968		47
hsa-miR-99a-5p	23.509	37.71	3254
hsa-miR-99b-3p	33.14		69
hsa-miR-99b-5p	28.464		2307
